# Supplementary material for: Prevalence and antimicrobial resistance profiles of Vibrio spp. and Enterococcus spp. in retail shrimp in Northern California
Source: Front Microbiol. 2023 Jun 28;14:1192769. doi: 10.3389/fmicb.2023.1192769 (PMC10338826; doi:10.3389/fmicb.2023.1192769)
Supplement: Supplementary file 2 [file Table_2.XLSX]

## Sheet: All Samples
Sample Number	Sample Purchase Date/Time	Type	Origin	Vibrio confirmation	Enterococcus confirmation
01	2019-09-23 10:59:39	Farm raised	Thailand	1	1
02	2019-09-23 11:01:09	Wild caught	Mexico	1	1
03	2019-09-23 11:02:29	Wild caught	USA	0	1
04	2019-09-24 11:14:00	Farm raised	India	1	1
05	2019-09-24 11:15:27	Farm raised	India	0	1
06	2019-09-24 11:18:50	Wild caught	USA	1	1
07	2019-09-24 11:20:52	Wild caught	USA	0	1
08	2019-09-24 11:22:32	Farm raised	Bangladesh	0	1
09	2019-09-24 11:25:05	Farm raised	India	1	1
10	2019-09-24 11:27:22	Farm raised	India	0	1
11	2019-09-24 11:30:01	Wild caught	Argentina	0	1
12	2019-09-24 11:31:58	Wild caught	Argentina	1	1
13	2019-09-24 11:33:21	Farm raised	India	1	1
14	2019-09-24 11:34:34	Farm raised	India	1	1
15	2019-09-24 11:36:26	Farm raised	Indonesia	1	1
16	2019-09-24 11:37:56	Farm raised	India	1	1
17	2019-09-24 11:39:10	Wild caught	USA	1	1
18	2019-09-24 11:41:56	Wild caught	USA	0	1
19	2019-09-24 11:43:23	Wild caught	USA	0	1
20	2019-09-24 11:45:16	Farm raised	Mexico	0	1
21	2019-09-25 10:01:35	Farm raised	Indonesia	1	1
22	2019-09-25 10:03:54	Wild caught	Mexico	1	1
23	2019-09-25 10:05:19	Farm raised	Vietnam	1	1
24	2019-09-25 10:06:43	Farm raised	Indonesia	0	1
25	2019-09-25 10:08:49	Farm raised	Indonesia	1	1
26	2019-09-25 10:10:09	Farm raised	Indonesia	1	1
27	2019-09-25 10:11:57	Farm raised	India	1	1
28	2019-09-25 10:13:02	Farm raised	Thailand	0	1
29	2019-09-25 10:13:53	Farm raised	Thailand	1	1
30	2019-09-25 10:15:45	Farm raised	Indonesia	1	1
31	2019-09-25 10:18:36	Farm raised	Indonesia	1	1
32	2019-09-25 10:19:50	Farm raised	Indonesia	1	1
33	2019-09-25 10:21:35	Wild caught	USA	1	1
34	2019-09-25 10:23:07	Wild caught	USA	0	0
35	2019-09-25 10:24:43	Wild caught	USA	0	0
36	2019-09-25 10:26:37	Farm raised	Thailand	1	1
37	2019-09-25 10:27:44	Farm raised	Thailand	1	1
38	2019-09-25 10:29:21	Wild caught	USA	0	1
39	2019-09-25 10:30:34	Wild caught	Argentina	0	1
40	2019-09-25 10:31:38	Farm raised	Thailand	1	1
41	2019-10-02 10:40:39	Farm raised	Indonesia	1	0
42	2019-10-02 10:43:16	Farm raised	Ecuador	0	1
43	2019-10-02 10:45:04	Farm raised	Ecuador	0	1
44	2019-10-02 10:48:04	Farm raised	India	0	1
45	2019-10-02 10:51:13	Farm raised	Bangladesh	0	1
46	2019-10-02 10:53:00	Farm raised	Mexico	1	1
47	2019-10-02 10:55:21	Farm raised	Ecuador	1	1
48	2019-10-02 10:56:31	Farm raised	India	0	1
49	2019-10-02 11:00:35	Wild caught	USA	1	1
50	2019-10-02 11:02:27	Farm raised	Indonesia	1	1
51	2019-10-02 11:05:29	Farm raised	Thailand	1	1
52	2019-10-02 11:08:33	Farm raised	Mexico	1	1
53	2019-10-02 11:11:28	Wild caught	India	0	1
54	2019-10-02 11:13:23	Wild caught	Vietnam	1	1
55	2019-10-02 11:15:46	Wild caught	USA	0	0
56	2019-10-02 11:18:30	Wild caught	USA	0	1
57	2019-10-02 11:19:47	Farm raised	Bangladesh	1	1
58	2019-10-02 11:21:48	Wild caught	USA	1	1
59	2019-10-02 11:22:47	Farm raised	India	0	1
60	2019-10-02 11:24:16	Farm raised	India	1	1
61	2019-10-02 11:26:03	Wild caught	Argentina	1	1
62	2019-10-02 11:26:59	Farm raised	India	1	1
63	2019-10-02 11:30:44	Wild caught	USA	1	1
64	2019-10-02 11:31:53	Wild caught	USA	1	1
65	2019-10-02 11:32:43	Farm raised	Vietnam	1	1
66	2019-10-02 11:33:55	Wild caught	USA	1	1
67	2019-10-02 11:34:50	Farm raised	Thailand	1	1
68	2019-10-02 11:37:09	Farm raised	Thailand	1	1
69	2019-10-02 11:38:29	Wild caught	Mexico	0	1
70	2019-10-03 11:16:23	Farm raised	Thailand	1	1
71	2019-10-03 11:16:23	Farm raised	Thailand	1	0
72	2019-10-03 11:18:13	Wild caught	USA	1	1
73	2019-10-03 11:19:19	Farm raised	Indonesia	1	1
74	2019-10-03 11:20:46	Farm raised	Indonesia	1	1
75	2019-10-03 11:22:05	Farm raised	Indonesia	1	1
76	2019-10-03 11:24:12	Wild caught	USA	1	0
77	2019-10-03 11:26:00	Wild caught	USA	0	1
78	2019-10-03 11:26:50	Wild caught	USA	0	1
79	2019-10-03 11:29:12	Wild caught	USA	0	1
80	2019-10-03 11:30:14	Wild caught	USA	0	1
81	2019-10-03 11:32:40	Wild caught	Argentina	0	0
82	2019-10-03 11:33:53	Farm raised	Thailand	1	1
83	2019-10-03 11:36:44	Farm raised	India	1	1
84	2019-10-03 11:37:46	Wild caught	Argentina	0	0
85	2019-10-03 11:39:08	Farm raised	Indonesia	1	1
86	2019-10-03 11:40:19	Farm raised	India	1	1
87	2019-10-03 11:41:13	Farm raised	Indonesia	0	1
88	2019-10-03 11:42:11	Farm raised	Indonesia	1	1
89	2019-10-03 11:43:25	Farm raised	Indonesia	0	1
90	2019-10-03 11:44:30	Farm raised	Indonesia	1	1
91	2019-10-03 11:46:23	Farm raised	Indonesia	0	1
92	2019-10-03 11:47:17	Farm raised	Indonesia	1	1
93	2019-10-03 12:00:36	Farm raised	India	1	1
94	2019-10-03 12:01:50	Wild caught	USA	1	1
95	2019-10-03 12:02:44	Farm raised	Indonesia	1	1
96	2019-10-03 12:04:22	Wild caught	USA	1	1
97	2019-10-03 12:05:24	Wild caught	USA	0	1
98	2019-10-03 12:06:24	Wild caught	USA	1	1
99	2019-10-03 12:07:43	Wild caught	Argentina	0	1
100	2019-10-03 12:09:01	Wild caught	Mexico	0	1
101	2019-12-18 10:39:32	Wild caught	Mexico	0	1
102	2019-11-26 13:02:02	Wild caught	USA	1	1
103	2019-11-26 13:02:53	Farm raised	India	1	1
104	2019-11-26 13:03:40	Farm raised	India	1	1
105	2019-11-26 13:04:42	Farm raised	India	0	1
106	2019-11-26 13:05:23	Farm raised	India	1	1
107	2019-11-26 13:06:58	Wild caught	Canada	0	0
108	2019-11-26 13:08:28	Wild caught	Mexico	1	1
109	2019-11-26 13:09:15	Wild caught	Mexico	1	1
110	2019-11-26 13:10:10	Farm raised	India	0	1
111	2019-11-26 13:11:42	Wild caught	Argentina	0	1
112	2019-11-26 13:12:33	Wild caught	Argentina	0	1
113	2019-11-26 13:13:30	Farm raised	Vietnam	0	1
114	2019-11-26 13:15:09	Farm raised	Ecuador	1	1
115	2019-11-26 13:16:19	Wild caught	Argentina	0	1
116	2019-11-26 13:22:06	Farm raised	Saudi Arabia	1	1
116	2019-11-26 13:23:06	Farm raised	Ecuador	1	0
118	2019-11-26 13:23:55	Farm raised	India	1	1
119	2019-11-26 13:25:01	Farm raised	India	1	1
120	2019-11-26 13:25:47	Farm raised	Vietnam	0	1
121	2019-11-26 13:26:38	Farm raised	Ecuador	1	1
122	2019-11-26 13:27:36	Farm raised	Indonesia	1	1
123	2019-11-26 13:28:20	Wild caught	Argentina	0	0
124	2019-11-26 13:29:36	Farm raised	Ecuador	1	1
125	2019-11-26 13:30:32	Farm raised	India	1	1
126	2019-11-27 10:02:32	Wild caught	Vietnam	0	0
127	2019-11-27 10:03:28	Farm raised	India	0	1
128	2019-11-27 10:04:56	Farm raised	India	0	1
129	2019-11-27 10:06:26	Farm raised	Indonesia	1	1
130	2019-11-27 10:07:20	Wild caught	Argentina	0	1
131	2019-11-27 10:09:05	Farm raised	Thailand	1	1
132	2019-11-27 10:10:46	Wild caught	Argentina	0	1
133	2019-11-27 10:12:00	Farm raised	India	1	1
134	2019-11-27 10:12:54	Wild caught	USA	1	1
135	2019-11-27 10:13:50	Farm raised	Indonesia	1	1
136	2019-11-27 10:20:28	Farm raised	India	1	1
137	2019-11-27 10:21:44	Farm raised	India	1	1
138	2019-11-27 10:23:04	Farm raised	India	0	1
139	2019-11-27 10:25:16	Wild caught	USA	0	1
140	2019-11-27 10:27:08	Farm raised	India	1	1
141	2019-11-27 10:28:43	Farm raised	Indonesia	1	1
142	2019-11-27 10:29:55	Farm raised	Indonesia	1	1
143	2019-11-27 10:31:08	Wild caught	USA	0	1
144	2019-11-27 10:32:15	Farm raised	Mexico	0	1
145	2019-11-27 10:35:13	Wild caught	USA	0	1
146	2019-11-27 10:36:55	Farm raised	Indonesia	0	1
147	2019-11-27 10:38:12	Farm raised	Not specified	1	1
148	2019-11-27 10:40:22	Farm raised	India	1	1
149	2019-11-27 10:42:16	Farm raised	India	1	1
150	2019-11-27 10:43:38	Wild caught	USA	0	1
151	2019-12-18 10:41:31	Wild caught	Argentina	0	1
152	2019-12-18 10:43:28	Farm raised	India	1	1
153	2019-12-18 10:44:53	Farm raised	India	1	1
154	2019-12-18 10:46:09	Wild caught	Argentina	0	0
155	2019-12-18 10:47:42	Farm raised	India	0	1
156	2019-12-18 10:48:52	Farm raised	India	1	1
157	2019-12-18 10:50:38	Wild caught	USA	1	1
158	2019-12-18 10:51:55	Farm raised	Vietnam	0	1
159	2019-12-18 10:53:11	Wild caught	Argentina	1	0
160	2019-12-18 10:54:36	Farm raised	India	1	1
161	2019-12-18 10:56:02	Wild caught	USA	1	1
162	2019-12-18 10:58:02	Farm raised	Vietnam	0	1
163	2019-12-18 11:01:11	Farm raised	India	1	0
164	2019-12-18 11:02:27	Wild caught	Vietnam	1	1
165	2019-12-18 11:39:59	Farm raised	Ecuador	1	1
166	2019-12-18 11:41:29	Farm raised	Thailand	1	1
167	2019-12-18 11:42:32	Farm raised	Indonesia	1	1
168	2019-12-18 11:43:29	Farm raised	Indonesia	0	1
169	2019-12-18 11:44:22	Farm raised	Indonesia	1	1
170	2019-12-18 11:45:55	Farm raised	Indonesia	0	1
171	2019-12-18 11:46:45	Farm raised	India	0	1
172	2019-12-18 11:48:59	Farm raised	Indonesia	0	1
173	2019-12-18 11:50:02	Farm raised	Indonesia	0	1
174	2019-12-18 11:51:14	Farm raised	Indonesia	1	1
175	2019-12-18 11:52:11	Farm raised	Indonesia	0	1
176	2019-12-19 13:30:23	Farm raised	Indonesia	1	1
177	2019-12-19 13:31:39	Farm raised	Thailand	1	1
178	2019-12-19 13:32:27	Farm raised	Thailand	1	1
179	2019-12-19 13:33:55	Wild caught	Argentina	1	1
180	2019-12-19 13:34:49	Farm raised	Thailand	1	1
181	2019-12-19 13:35:51	Farm raised	India	1	1
182	2019-12-19 13:36:48	Farm raised	Indonesia	0	1
183	2019-12-19 13:38:45	Farm raised	India	1	1
184	2019-12-19 13:40:12	Wild caught	USA	1	1
185	2019-12-19 13:41:24	Farm raised	India	0	1
186	2019-12-19 13:43:14	Farm raised	India	1	0
187	2019-12-19 13:44:19	Wild caught	USA	0	0
188	2019-12-19 13:45:34	Farm raised	Indonesia	1	1
189	2019-12-19 13:46:30	Farm raised	India	1	1
190	2019-12-19 13:47:12	Farm raised	India	1	1
191	2019-12-19 13:48:14	Farm raised	India	1	1
192	2019-12-19 13:49:24	Wild caught	Argentina	1	1
193	2019-12-19 13:50:25	Farm raised	India	1	1
194	2019-12-19 13:51:23	Wild caught	Argentina	1	0
195	2019-12-19 13:52:32	Farm raised	India	1	1
196	2019-12-19 13:53:58	Farm raised	Indonesia	1	1
197	2019-12-19 13:54:56	Farm raised	India	1	1
198	2019-12-19 13:55:52	Wild caught	USA	1	1
199	2019-12-19 13:56:59	Wild caught	USA	0	1
200	2019-12-19 13:58:19	Wild caught	USA	1	1
201	2020-01-31 12:07:02	Farm raised	Mexico	0	1
202	2020-01-31 12:08:03	Farm raised	India	1	1
203	2020-01-31 12:08:54	Wild caught	USA	1	1
204	2020-01-31 12:10:46	Farm raised	Mexico	1	1
205	2020-01-31 12:11:30	Farm raised	Mexico	1	1
206	2020-01-31 12:12:21	Wild caught	USA	1	1
207	2020-01-31 12:13:26	Farm raised	Mexico	1	1
208	2020-01-31 12:14:09	Farm raised	Ecuador	1	1
209	2020-01-31 12:14:43	Farm raised	Thailand	0	1
210	2020-01-31 12:15:39	Farm raised	India	1	1
211	2020-01-31 12:17:09	Farm raised	Mexico	1	1
212	2020-01-31 12:17:53	Farm raised	Ecuador	1	0
213	2020-01-31 12:18:42	Wild caught	Argentina	0	1
214	2020-01-31 12:19:45	Farm raised	India	1	1
215	2020-01-31 12:21:00	Farm raised	India	1	1
216	2020-01-31 12:23:43	Farm raised	India	0	1
217	2020-01-31 12:24:58	Farm raised	India	0	1
218	2020-01-31 12:25:56	Farm raised	India	1	1
219	2020-01-31 12:26:53	Farm raised	India	1	1
220	2020-01-31 12:28:04	Farm raised	Vietnam	1	1
221	2020-01-31 12:28:52	Farm raised	India	1	1
222	2020-01-31 12:30:15	Farm raised	India	1	1
223	2020-01-31 12:31:03	Farm raised	Vietnam	0	1
224	2020-01-31 12:33:19	Wild caught	Vietnam	0	1
225	2020-01-31 12:34:14	Farm raised	Thailand	0	1
226	2020-01-31 12:35:12	Farm raised	India	0	1
227	2020-01-31 12:36:15	Wild caught	Vietnam	1	1
228	2020-01-31 12:37:13	Farm raised	Indonesia	1	1
229	2020-01-31 12:38:28	Farm raised	Ecuador	1	0
230	2020-01-31 12:39:19	Farm raised	Ecuador	1	1
231	2020-01-31 12:40:58	Farm raised	Ecuador	0	1
232	2020-01-31 12:41:58	Farm raised	Ecuador	1	0
233	2020-01-31 12:42:55	Farm raised	Indonesia	1	0
234	2020-01-31 12:43:58	Farm raised	Ecuador	1	0
235	2020-02-01 14:45:25	Farm raised	India	1	1
236	2020-02-01 14:47:11	Wild caught	USA	0	1
237	2020-02-01 14:48:16	Farm raised	India	1	1
238	2020-02-01 14:49:11	Farm raised	Indonesia	0	1
239	2020-02-01 14:50:08	Farm raised	Indonesia	1	1
240	2020-02-01 14:52:07	Farm raised	Indonesia	1	1
241	2020-02-01 14:52:57	Farm raised	Indonesia	1	1
242	2020-02-01 14:55:32	Farm raised	Ecuador	1	1
243	2020-02-01 14:56:36	Farm raised	Ecuador	0	1
244	2020-02-01 14:57:41	Farm raised	Ecuador	1	0
245	2020-02-01 14:58:34	Farm raised	Ecuador	1	1
247	2020-02-01 15:00:51	Farm raised	Indonesia	1	1
248	2020-02-01 15:01:47	Wild caught	USA	0	1
248	2020-02-01 14:59:51	Wild caught	USA	1	0
249	2020-02-01 15:08:11	Farm raised	India	1	1
250	2020-02-01 15:09:15	Farm raised	Indonesia	1	1
251	2020-02-01 15:10:12	Farm raised	Indonesia	0	1
252	2020-02-01 15:10:54	Farm raised	India	1	1
253	2020-02-01 15:11:55	Farm raised	Indonesia	1	1
254	2020-02-01 15:12:46	Wild caught	USA	1	1
255	2020-02-01 15:13:45	Farm raised	Mexico	1	1
256	2020-02-01 15:14:34	Farm raised	India	1	1
257	2020-02-01 15:15:23	Wild caught	USA	1	1
258	2020-05-08 12:13:29	Wild caught	USA	0	1
259	2020-05-08 12:14:10	Wild caught	Argentina	0	1
260	2020-05-08 12:15:04	Farm raised	India	1	1
261	2020-05-08 12:16:01	Farm raised	Indonesia	1	1
262	2020-05-08 12:16:44	Farm raised	Thailand	1	1
263	2020-05-08 12:18:20	Farm raised	Indonesia	1	1
264	2020-05-08 12:19:14	Farm raised	Indonesia	1	1
265	2020-05-08 12:20:12	Farm raised	China	0	1
266	2020-05-08 12:21:03	Farm raised	Indonesia	1	1
267	2020-05-08 12:21:48	Farm raised	Indonesia	1	1
268	2020-05-08 12:22:36	Wild caught	USA	0	1
269	2020-05-08 12:23:34	Wild caught	USA	1	1
270	2020-05-08 12:24:27	Farm raised	Indonesia	1	1
271	2020-05-08 12:25:22	Farm raised	Indonesia	1	1
272	2020-05-08 12:26:39	Farm raised	Indonesia	0	1
273	2020-05-08 12:27:43	Wild caught	USA	1	1
274	2020-05-08 12:28:39	Farm raised	India	1	1
275	2020-05-08 12:29:19	Farm raised	India	1	1
276	2020-05-08 12:30:23	Wild caught	USA	1	0
277	2020-05-08 12:31:17	Farm raised	India	1	1
278	2020-05-08 12:32:24	Farm raised	India	0	1
279	2020-05-08 12:33:05	Farm raised	India	1	1
280	2020-05-08 12:33:45	Wild caught	USA	0	1
281	2020-05-08 12:34:26	Wild caught	USA	0	1
282	2020-05-08 12:35:07	Farm raised	India	1	1
283	2020-05-08 12:36:06	Farm raised	India	1	1
284	2020-05-08 12:37:01	Wild caught	USA	1	1
285	2020-05-08 12:37:41	Wild caught	USA	0	0
286	2020-05-08 12:38:38	Farm raised	India	0	1
287	2020-05-08 12:39:27	Wild caught	USA	0	1
288	2020-05-08 12:40:10	Farm raised	India	0	1
289	2020-05-08 12:40:54	Wild caught	USA	0	1
290	2020-05-08 12:41:38	Wild caught	USA	1	1
291	2020-05-08 12:42:19	Wild caught	USA	0	1
292	2020-05-08 12:43:01	Farm raised	India	1	1
293	2020-05-08 12:44:04	Farm raised	India	0	1
294	2020-05-08 12:45:13	Farm raised	India	1	1
295	2020-05-08 12:46:09	Wild caught	USA	1	1
296	2020-05-08 12:47:02	Wild caught	Argentina	0	1
297	2020-05-08 12:47:45	Wild caught	USA	0	1
298	2020-05-08 12:48:59	Wild caught	USA	0	1
299	2020-05-08 12:49:35	Wild caught	USA	1	1
300	2020-05-08 12:50:27	Wild caught	USA	1	1
301	2020-05-19 13:37:28	Farm raised	India	1	1
302	2020-05-19 13:38:16	Farm raised	India	0	1
303	2020-05-19 13:41:45	Farm raised	India	1	1
304	2020-05-19 13:43:01	Farm raised	Ecuador	1	1
305	2020-05-19 13:43:41	Farm raised	Ecuador	0	1
306	2020-05-19 13:45:10	Farm raised	India	0	1
307	2020-05-19 13:45:57	Wild caught	Mexico	0	1
308	2020-05-19 13:47:00	Farm raised	Thailand	1	1
309	2020-05-19 13:48:09	Farm raised	India	1	1
310	2020-05-19 13:49:09	Farm raised	India	1	1
311	2020-05-19 13:50:23	Wild caught	USA	0	0
312	2020-05-19 13:51:57	Farm raised	India	0	1
313	2020-05-19 13:53:40	Wild caught	USA	0	1
314	2020-05-19 13:55:16	Farm raised	India	0	1
315	2020-05-19 13:56:04	Farm raised	India	0	1
316	2020-05-19 13:56:46	Wild caught	USA	0	1
317	2020-05-19 13:59:25	Farm raised	India	0	1
318	2020-05-19 14:00:45	Farm raised	India	0	1
319	2020-05-19 14:02:02	Farm raised	India	0	1
320	2020-05-19 14:04:07	Wild caught	USA	1	1
321	2020-05-19 14:05:19	Farm raised	Indonesia	0	1
322	2020-05-19 14:06:45	Farm raised	Indonesia	1	1
323	2020-05-19 14:08:06	Farm raised	India	1	1
324	2020-05-19 14:09:18	Farm raised	Indonesia	0	1
325	2020-05-19 14:10:29	Farm raised	Indonesia	0	1
326	2020-05-20 12:59:59	Farm raised	Indonesia	1	1
327	2020-05-20 13:00:50	Farm raised	Indonesia	1	1
328	2020-05-20 13:01:59	Wild caught	USA	1	1
329	2020-05-20 13:03:15	Farm raised	Indonesia	1	1
330	2020-05-20 13:04:10	Farm raised	India	1	1
331	2020-05-20 13:05:16	Farm raised	India	0	1
332	2020-05-20 13:06:28	Farm raised	Indonesia	0	1
333	2020-05-20 13:07:28	Farm raised	Ecuador	1	0
334	2020-05-20 13:08:41	Farm raised	Indonesia	1	1
335	2020-05-20 13:10:11	Farm raised	India	0	1
336	2020-05-20 13:11:55	Farm raised	India	0	1
337	2020-05-20 13:13:06	Wild caught	Argentina	0	1
338	2020-05-20 13:13:46	Wild caught	Argentina	0	1
339	2020-05-20 13:14:56	Farm raised	India	1	1
340	2020-05-20 13:16:06	Farm raised	India	0	1
341	2020-05-20 13:16:46	Farm raised	India	0	1
342	2020-05-20 13:17:36	Farm raised	Indonesia	0	1
343	2020-05-20 13:18:49	Farm raised	Ecuador	1	1
344	2020-05-20 13:19:29	Wild caught	Argentina	0	1
345	2020-05-20 13:20:15	Wild caught	Argentina	0	1
346	2020-05-20 13:20:56	Farm raised	Ecuador	1	1
347	2020-05-20 13:22:06	Farm raised	Saudi Arabia	1	1
348	2020-05-20 13:22:52	Farm raised	India	1	1
349	2020-05-20 13:23:33	Farm raised	Thailand	1	0
350	2020-05-20 13:24:33	Farm raised	Ecuador	1	1
351	2020-06-04 14:38:29	Farm raised	India	1	1
352	2020-06-04 14:39:46	Farm raised	Indonesia	1	1
353	2020-06-04 14:40:59	Farm raised	India	1	1
354	2020-06-04 14:43:30	Farm raised	Ecuador	1	1
355	2020-06-04 14:44:31	Wild caught	Vietnam	0	1
356	2020-06-04 14:45:30	Wild caught	Vietnam	0	1
357	2020-06-04 14:46:21	Farm raised	India	1	1
358	2020-06-04 14:47:31	Wild caught	Argentina	0	1
359	2020-06-04 14:48:37	Farm raised	Indonesia	0	1
360	2020-06-04 14:49:53	Farm raised	India	0	1
361	2020-06-04 14:50:45	Wild caught	Argentina	0	0
362	2020-06-04 14:51:39	Farm raised	India	0	1
363	2020-06-04 14:52:30	Wild caught	Argentina	0	1
364	2020-06-04 14:53:37	Farm raised	Indonesia	1	1
365	2020-06-04 14:54:42	Wild caught	Argentina	0	1
366	2020-06-04 14:57:53	Farm raised	Saudi Arabia	1	0
367	2020-06-04 14:58:34	Farm raised	Ecuador	0	1
368	2020-06-04 14:59:46	Farm raised	Ecuador	1	1
369	2020-06-04 15:00:37	Farm raised	India	0	1
370	2020-06-04 15:01:19	Farm raised	India	0	1
371	2020-06-04 15:02:31	Farm raised	Saudi Arabia	0	0
372	2020-06-04 15:03:37	Farm raised	India	0	0
373	2020-06-04 15:04:28	Farm raised	Ecuador	0	0
374	2020-06-04 15:05:55	Farm raised	Ecuador	1	0
375	2020-06-04 15:06:53	Farm raised	Ecuador	0	1
376	2020-06-05 14:38:21	Wild caught	Vietnam	0	1
377	2020-06-05 14:45:24	Farm raised	Ecuador	1	0
378	2020-06-05 14:47:03	Wild caught	USA	0	1
379	2020-06-05 14:58:42	Wild caught	USA	0	1
380	2020-06-05 14:59:28	Wild caught	USA	1	0
381	2020-06-05 15:00:37	Farm raised	India	1	1
382	2020-06-05 15:01:44	Wild caught	USA	1	0
383	2020-06-05 15:02:31	Farm raised	India	1	1
384	2020-06-05 15:03:13	Wild caught	USA	0	1
385	2020-06-05 15:04:33	Farm raised	Indonesia	1	1
386	2020-06-05 15:06:14	Farm raised	Indonesia	1	1
387	2020-06-05 15:07:25	Farm raised	India	1	1
388	2020-06-05 15:08:33	Wild caught	USA	0	0
389	2020-06-05 15:09:16	Wild caught	USA	1	1
390	2020-06-05 15:10:24	Farm raised	India	1	1
391	2020-06-05 15:11:57	Wild caught	USA	0	0
392	2020-06-05 15:12:56	Farm raised	India	1	1
393	2020-06-05 15:13:42	Wild caught	USA	0	1
394	2020-06-05 15:14:39	Wild caught	USA	0	1
395	2020-06-05 15:16:18	Wild caught	USA	1	1
396	2020-06-05 15:17:56	Farm raised	India	1	1
397	2020-06-05 15:19:18	Farm raised	India	1	1
398	2020-06-05 15:20:20	Farm raised	India	1	1
399	2020-06-05 15:21:04	Wild caught	USA	1	1
400	2020-06-05 15:21:44	Wild caught	USA	0	1

## Sheet: Enterococcus AST
Sample Number	TGC_Sign	TGC_MIC	TET_Sign	TET_MIC	CHL_Sign	CHL_MIC	DAP_Sign	DAP_MIC	STR_Sign	STR_MIC	TYLT_Sign	TYLT_MIC	SYN_Sign	SYN_MIC	LZD_Sign	LZD_MIC	NIT_Sign	NIT_MIC	PEN_Sign	PEN_MIC	KAN_Sign	KAN_MIC	ERY_Sign	ERY_MIC	CIP_Sign	CIP_MIC	VAN_Sign	VAN_MIC	LIN_Sign	LIN_MIC	GEN_Sign	GEN_MIC
21	=	0.25	<=	1	=	8	=	1	<=	512	=	4	=	8	=	4	=	16	=	2	<=	128	=	1	=	4	=	2	>	8+	<=	128
32	=	0.25	=	2	=	16	=	4	<=	512	=	4	=	16	=	8	=	16	=	2	<=	128	=	4	>	4+	=	2	>	8+	<=	128
50	=	0.12	<=	1	>	32+	=	4	<=	512	=	4	=	8	=	2	=	16	=	4	<=	128	=	2	>	4+	=	1	>	8+	<=	128
141	=	0.25	<=	1	=	8	=	4	<=	512	=	16	=	16	=	4	=	16	=	4	<=	128	<=	0.25	=	2	=	2	>	8+	<=	128
142	=	0.12	<=	1	=	16	=	1	<=	512	=	2	=	8	=	4	=	8	=	1	<=	128	=	1	=	4	=	1	=	8	<=	128
149	=	0.12	=	2	=	16	=	2	<=	512	=	4	=	16	=	4	=	16	=	4	<=	128	=	2	=	2	<=	0.25	>	8+	<=	128
169	=	0.12	=	4	=	8	=	1	<=	512	=	4	=	8	=	4	=	16	=	4	<=	128	=	2	=	2	=	2	>	8+	<=	128
247	=	0.25	=	32	=	8	<=	0.25	<=	512	=	4	=	1	=	2	=	64	<=	0.25	<=	128	=	0.5	>	4+	=	8	>	8+	<=	128
267	=	0.12	<=	1	=	32	=	4	<=	512	=	4	=	8	=	4	=	16	=	2	<=	128	=	0.5	=	2	=	2	>	8+	<=	128
326	=	0.12	<=	1	=	4	=	2	<=	512	=	2	=	2	=	4	=	32	=	16	=	256	>	8+	=	1	=	0.5	=	2	<=	128
25	=	0.06	<=	1	=	16	=	2	<=	512	=	16	=	8	=	4	=	16	=	4	<=	128	=	4	=	4	=	1	>	8+	<=	128
73	=	0.12	<=	1	>	32+	=	16	<=	512	=	8	=	8	=	4	=	16	=	4	<=	128	<=	0.25	=	4	=	2	>	8+	<=	128
103	=	0.12	<=	1	=	16	=	4	<=	512	=	4	=	8	>	8+	=	16	=	4	<=	128	<=	0.25	=	4	=	1	>	8+	<=	128
237	=	0.12	<=	1	=	8	=	2	<=	512	=	4	=	8	=	4	=	16	=	4	<=	128	=	1	=	4	=	1	>	8+	<=	128
200	=	0.12	<=	1	=	8	=	1	<=	512	=	2	=	8	=	2	=	8	=	2	<=	128	<=	0.25	=	2	=	2	>	8+	<=	128
269	=	0.25	>	32+	=	16	=	8	<=	512	=	4	=	8	=	4	=	16	=	4	<=	128	=	2	=	1	=	1	>	8+	<=	128
299	>	0.5+	=		=	32	=	8	<=	512	=	8	=	32	=	4	=	32	=	4	<=	128	=	2	=	4	=	1	>	8+	<=	128
01	=	0.25	<=	1	=	8	=	4	<=	512	=	8	=	16	=	4	=	16	=	2	<=	128	<=	0.25	=	2	=	1	>	8+	<=	128
16	=	0.5	=	32	=	16	=	2	<=	512	=	2	=	16	=	4	=	16	=	2	<=	128	<=	0.25	=	2	=	1	>	8+	<=	128
23	=	0.12	<=	1	=	8	=	4	<=	512	=	2	=	8	=	4	=	16	=	4	<=	128	=	2	=	2	=	1	<=	1	<=	128
27	=	0.12	<=	1	=	8	=	2	<=	512	=	4	=	8	=	4	=	16	=	4	<=	128	=	1	=	4	=	1	>	8+	<=	128
29	=	0.12	<=	1	=	8	=	2	<=	512	=	4	=	8	=	4	=	16	=	4	<=	128	=	1	>	4+	=	1	>	8+	<=	128
36	=	0.12	>	32+	=	8	=	2	<=	512	=	8	=	16	=	4	=	16	=	4	<=	128	=	4	>	4+	=	1	>	8+	<=	128
37	=	0.06	>	32+	<=	2	=	1	<=	512	>	32+	=	4	=	4	=	64	=	0.5	<=	128	=	4	>	4+	=	0.5	>	8+	<=	128
40	=	0.25	<=	1	=	32	=	2	<=	512	=	4	=	32	=	4	=	16	=	4	<=	128	=	1	=	2	=	1	>	8+	<=	128
46	=	0.12	=	4	=	16	=	2	<=	512	=	4	=	8	=	4	=	16	=	4	<=	128	=	4	>	4+	=	2	>	8+	<=	128
47	=	0.12	<=	1	=	8	=	1	<=	512	=	8	=	8	=	4	=	16	=	4	<=	128	=	1	=	1	=	1	>	8+	<=	128
52	=	0.06	=	16	=	8	<=	0.25	<=	512	=	32	=	1	=	2	=	64	<=	0.25	<=	128	=	2	=	1	=	2	>	8+	<=	128
57	>	0.5+	>	32+	=	16	=	4	<=	512	=	8	=	8	=	8	=	16	=	4	<=	128	=	1	=	2	=	2	>	8+	<=	128
60	=	0.12	<=	1	=	8	=	2	<=	512	=	8	=	16	=	4	=	16	=	2	<=	128	=	0.5	=	2	=	1	>	8+	<=	128
65	=	0.25	>	32+	=	4	<=	0.25	<=	512	>	32+	=	8	=	4	<=	2	<=	0.25	<=	128	<=	0.25	<=	0.12	<=	0.25	>	8+	<=	128
68	=	0.12	<=	1	>	32+	=	2	<=	512	=	4	=	8	=	4	=	16	=	4	<=	128	<=	0.25	=	4	=	2	>	8+	<=	128
70	=	0.5	<=	1	=	8	=	4	<=	512	=	4	=	16	=	4	=	16	=	4	<=	128	=	2	=	4	=	1	>	8+	<=	128
82	=	0.5	<=	1	=	8	=	2	<=	512	=	4	=	8	=	4	=	16	=	2	<=	128	=	0.5	=	2	=	1	>	8+	<=	128
85	=	0.5	<=	1	=	8	=	4	<=	512	=	8	>	32+	=	4	=	16	=	4	<=	128	<=	0.25	=	2	=	1	>	8+	<=	128
114	=	0.25	<=	1	=	8	=	2	<=	512	=	2	=	8	=	4	=	16	=	2	<=	128	=	0.5	=	4	=	1	>	8+	<=	128
116	=	0.25	<=	1	=	8	=	2	<=	512	=	4	=	8	=	4	=	16	=	2	<=	128	=	2	=	2	=	1	>	8+	<=	128
121	=	0.25	=	2	=	32	<=	0.25	<=	512	=	16	=	4	=	4	=	64	=	0.5	<=	128	<=	0.25	=	1	=	0.5	>	8+	<=	128
124	=	0.25	<=	1	=	16	=	4	<=	512	=	8	=	16	=	4	=	16	=	4	<=	128	=	1	=	4	=	1	>	8+	<=	128
125	=	0.12	<=	1	=	8	<=	0.25	<=	512	=		<=	0.5	=	2	=		<=	0.25	<=	128	<=	0.25	=	2	<=	0.25	<=	1	<=	128
129	=	0.25	<=	1	=	16	=	4	<=	512	=	8	=	16	=	4	=	16	=	4	<=	128	=	1	=	4	=	1	>	8+	<=	128
131	=	0.5	=	4	>	32+	=	4	<=	512	>	32+	=	32	>	8+	=	32	=	4	<=	128	<=	0.25	=	2	=	1	>	8+	=	512
135	=	0.5	<=	1	=	8	=	1	<=	512	=	4	=	16	=	4	=	128	=	4	<=	128	=	1	=	2	=	1	>	8+	<=	128
165	=	0.12	=	32	=	8	<=	0.25	<=	512	=	2	=	1	=	2	=	32	<=	0.25	<=	128	=	0.5	=	0.5	=	0.5	>	8+	<=	128
166	=	0.12	<=	1	=	8	=	4	<=	512	=	2	=	16	=	4	=	16	=	4	<=	128	=	2	=	2	=	2	>	8+	<=	128
177	=	0.12	<=	1	<=	2	<=	0.25	<=	512	=	0.5	<=	0.5	=	4	=	16	<=	0.25	<=	128	<=	0.25	=	1	=	1	>	8+	<=	128
178	=	0.12	<=	1	=	16	=	4	<=	512	=	8	=	16	=	4	=	16	=	2	<=	128	=	2	=	2	=	1	>	8+	<=	128
180	=	0.12	<=	1	=	8	=	4	<=	512	>	32+	=	16	=	8	=	16	=	4	<=	128	>	8+	=	2	=	1	>	8+	<=	128
183	=	0.12	<=	1	=	8	=	2	<=	512	=	4	=	16	=	4	=	16	=	2	<=	128	<=	0.25	=	2	=	1	>	8+	<=	128
191	=	0.12	<=	1	=	8	=	1	<=	512	=	2	=	8	=	8	=	16	=	4	<=	128	=	0.5	=	2	=	1	>	8+	<=	128
193	=	0.25	<=	1	=	8	=	1	<=	512	=	4	=	8	=	4	=	16	=	2	<=	128	=	0.5	=	2	=	1	>	8+	<=	128
196	=	0.12	<=	1	=	8	=	2	<=	512	=	8	>	32+	=	4	=	16	=	4	<=	128	=	0.5	=	2	=	1	>	8+	<=	128
202	=	0.25	<=	1	=	8	=	1	<=	512	=	2	=	2	=	2	=	16	=	4	<=	128	=	1	=	2	=	1	>	8+	<=	128
204	=	0.12	<=	1	=	8	=	2	<=	512	=	4	=	8	=	4	=	16	=	4	<=	128	<=	0.25	=	2	=	1	>	8+	<=	128
205	=	0.06	>	32+	=	8	=	4	<=	512	=	2	=	4	=	4	=	16	=	4	<=	128	<=	0.25	=	2	=	1	>	8+	<=	128
207	=	0.06	<=	1	=	8	=	2	<=	512	=	8	=	8	=	4	=	16	=	2	<=	128	=	0.5	=	2	=	1	>	8+	<=	128
208	=	0.12	<=	1	=	8	=	4	<=	512	=	8	=	8	=	4	=	16	=	4	<=	128	=	1	=	2	=	1	>	8+	<=	128
211	=	0.12	<=	1	=	8	=	2	<=	512	=	32	=	16	=	4	=	16	=	4	<=	128	=	1	=	4	=	1	>	8+	<=	128
218	=	0.12	<=	1	=	8	=	2	<=	512	=	4	=	16	=	4	=	16	=	4	<=	128	=	1	=	2	=	1	>	8+	<=	128
220	=	0.12	>	32+	=	16	=	4	<=	512	=	8	=	16	=	4	=	16	=	4	<=	128	=	4	=	2	=	2	>	8+	<=	128
228	=	0.06	=	2	=	8	<=	0.25	<=	512	=	2	=	1	=	2	=	64	=	1	<=	128	=	0.5	>	4+	=	1	>	8+	<=	128
230	=	0.25	<=	1	>	32+	<=	0.25	<=	512	=	4	=	1	=	2	=	64	=	2	<=	128	<=	0.25	>	4+	=	2	>	8+	<=	128
235	=	0.5	<=	1	=	16	=	4	<=	512	=	4	=	8	=	4	=	16	=	4	<=	128	=	0.5	=	2	=	1	>	8+	<=	128
239	=	0.5	=	32	>	32+	=	2	<=	512	=	8	=	8	=	4	=	16	=	4	<=	128	=	1	=	1	=	2	>	8+	<=	128
242	=	0.25	<=	1	=	8	=	4	<=	512	=	2	=	8	=	2	=	16	=	2	<=	128	<=	0.25	=	2	=	1	>	8+	<=	128
245	=	0.12	<=	1	=	16	=	4	<=	512	=	8	=	16	=	4	=	16	=	4	<=	128	=	1	=	4	=	1	>	8+	<=	128
252	=	0.25	<=	1	=	16	=	2	<=	512	=	4	=	8	=	4	=	16	=	4	<=	128	=	0.5	=	4	=	2	>	8+	<=	128
255	=	0.06	<=	1	=	8	=	2	<=	512	=	4	>	32+	=	4	=	16	=	2	<=	128	=	1	=	1	=	1	>	8+	<=	128
262	=	0.06	<=	1	=	4	=	1	<=	512	<=	0.25	<=	0.5	<=	0.5	<=	2	<=	0.25	<=	128	<=	0.25	=	0.25	<=	0.25	<=	1	<=	128
270	=	0.25	<=	1	=	8	=	2	<=	512	=	4	=	8	=	4	=	8	=	2	<=	128	=	1	=	2	=	1	>	8+	<=	128
271	=	0.12	<=	1	=	8	=	2	<=	512	=	16	=	8	=	4	=	32	=	2	<=	128	=	2	=	1	=	1	>	8+	<=	128
274	=	0.12	<=	1	=	8	=	4	<=	512	=	2	=	2	=	4	=	64	=	1	<=	128	<=	0.25	=	1	=	0.5	=	8	<=	128
301	=	0.12	=	4	=	32	=	4	<=	512	=	16	=	8	=	8	=	16	=	4	<=	128	=	4	=	4	=	1	>	8+	<=	128
304	=	0.12	<=	1	=	16	=	1	<=	512	=	8	=	8	=	4	=	16	=	4	<=	128	=	1	>	4+	=	2	>	8+	<=	128
308	=	0.12	<=	1	=	16	=	2	<=	512	=	8	=	8	=	4	=	16	=	4	<=	128	=	2	=	4	=	2	>	8+	<=	128
309	=	0.12	<=	1	=	8	=	2	<=	512	=	4	=	8	=	2	=	16	=	2	<=	128	=	2	=	2	=	1	>	8+	<=	128
310	=	0.12	<=	1	=	8	=	4	<=	512	=	4	=	8	=	4	=	8	=	4	<=	128	<=	0.25	=	4	=	2	>	8+	<=	128
343	=	0.06	<=	1	=	4	<=	0.25	>	2048+	<=	0.25	<=	0.5	=	2	=	4	=	0.5	<=	128	<=	0.25	>	4+	=	2	>	8+	<=	128
346	=	0.12	<=	1	=	16	=	1	<=	512	=	8	=	8	=	4	=	16	=	2	<=	128	=	2	=	2	=	1	>	8+	<=	128
347	=	0.06	<=	1	>	32+	<=	0.25	<=	512	=	4	=	1	=	2	=	64	=	2	<=	128	<=	0.25	>	4+	=	4	>	8+	<=	128
348	=	0.25	>	32+	=	8	<=	0.25	<=	512	=	8	=	1	=	2	=	64	=	2	<=	128	<=	0.25	=	4	=	4	=	8	=	512
354	=	0.12	<=	1	=	8	=	4	<=	512	=	8	=	8	=	4	=	16	=	4	<=	128	<=	0.25	=	2	=	1	>	8+	<=	128
51	=	0.12	<=	1	=	16	=	8	<=	512	>	32+	=	16	=	2	=	16	=	4	<=	128	>	8+	=	4	=	1	>	8+	<=	128
350	=	0.12	<=	1	=	8	=	4	<=	512	=	4	=	8	=	4	=	16	=	2	<=	128	=	0.5	=	2	=	1	>	8+	<=	128
02	=	0.25	<=	1	=	8	=	2	<=	512	=	2	=	16	=	2	=	16	=	2	<=	128	<=	0.25	=	2	=	1	>	8+	<=	128
12	=	0.25	<=	1	=	8	=	4	<=	512	=	4	=	16	=	4	=	8	=	2	<=	128	<=	0.25	=	1	=	1	>	8+	<=	128
17	=	0.25	<=	1	=	16	=	2	<=	512	=	16	=	16	=	4	=	16	=	2	<=	128	<=	0.25	=	2	=	1	>	8+	<=	128
22	=	0.25	<=	1	=	8	=	2	<=	512	=	1	=	16	=	2	=	16	=	2	<=	128	=	1	=	4	=	2	>	8+	<=	128
33	=	0.12	=	2	=	16	=	4	<=	512	=	16	=	16	=	8	=	16	=	2	<=	128	=	2	>	4+	=	1	>	8+	<=	128
54	=	0.25	=	2	=	16	=	4	<=	512	=	8	=	8	=	4	=	16	=	4	<=	128	<=	0.25	=	4	=	1	>	8+	<=	128
58	=	0.12	<=	1	=	16	=	2	<=	512	=	2	=	8	=	4	=	16	=	4	<=	128	=	1	=	4	=	1	>	8+	<=	128
61	=	0.12	<=	1	=	16	=	4	<=	512	=	8	=	16	=	4	=	16	=	2	<=	128	=	1	=	2	=	1	>	8+	<=	128
64	=	0.12	<=	1	=	16	=	1	<=	512	=	4	>	32+	=	2	=	8	=	2	<=	128	=	1	=	2	=	2	>	8+	<=	128
102	=	0.25	<=	1	=	8	=	1	<=	512	=	2	=	8	=	4	=	16	=	2	<=	128	=	1	=	2	=	1	>	8+	<=	128
108	=	0.12	<=	1	=	8	<=	0.25	<=	512	=	1	=	1	=	1	=	32	<=	0.25	<=	128	<=	0.25	=	1	<=	0.25	>	8+	<=	128
109	=	0.25	<=	1	=	8	=	1	<=	512	=	2	=	8	=	4	=	16	=	2	<=	128	=	1	=	2	=	1	>	8+	<=	128
134	=	0.5	=	2	=	8	=	2	<=	512	=	4	=	8	>	8+	=	16	=	4	<=	128	=	2	=	2	=	1	>	8+	<=	128
157	=	0.12	<=	1	=	8	=	2	<=	512	=	4	=	8	=	4	=	16	=	2	<=	128	<=	0.25	=	2	=	1	>	8+	<=	128
164	=	0.12	>	32+	=	8	=	2	<=	512	=	4	=	16	=	4	=	16	=	2	<=	128	=	0.5	=	2	=	2	>	8+	<=	128
179	=	0.12	>	32+	=	16	=	2	<=	512	=	8	=	8	=	4	=	8	=	2	<=	128	=	2	=	2	=	1	>	8+	<=	128
192	=	0.12	<=	1	=	8	=	2	<=	512	=	4	=	16	=	4	=	16	=	2	<=	128	<=	0.25	=	2	=	1	>	8+	<=	128
203	=	0.12	<=	1	=	8	=	2	<=	512	=	4	=	8	=	4	=	16	=	4	<=	128	=	1	=	2	=	1	>	8+	<=	128
227	=	0.12	>	32+	>	32+	=	2	>	2048+	>	32+	=	16	=	2	=	64	=	4	>	1024+	>	8+	>	4+	=	1	>	8+	>	1024+
254	=	0.25	=	32	=	8	<=	0.25	<=	512	=	2	=	1	=	2	=	16	<=	0.25	<=	128	<=	0.25	=	1	=	2	=	8	<=	128
257	=	0.12	<=	1	>	32+	=	8	<=	512	=	2	=	8	=	2	=	8	=	4	<=	128	=	2	=	2	=	1	>	8+	<=	128
290	=	0.12	<=	1	=	8	=	4	<=	512	=	4	=	8	=	4	=	16	=	2	<=	128	=	1	=	4	=	1	>	8+	=	256
295	=		<=	1	=	8	<=	0.25	<=	512	=	4	<=	0.5	=	2	=	32	=	0.5	<=	128	=	0.5	=	2	=	1	>	8+	<=	128
320	=	0.12	<=	1	=	16	=	2	<=	512	=	4	=	8	=	4	=	16	=	2	<=	128	=	0.5	=	2	=	1	>	8+	<=	128
328	=	0.12	<=	1	>	32+	=	16	<=	512	=	2	=	8	=	4	=	32	=	2	<=	128	<=	0.25	=	2	=	2	>	8+	<=	128
49	=	0.06	<=	1	=	8	=	1	<=	512	=	4	=	4	=	4	=	16	=	2	<=	128	=	0.5	=	1	=	2	>	8+	<=	128

## Sheet: Vibrio AST + WGS
Sample Number	FOX_Sign	FOX_MIC	AZI_Sign	AZI MIC	CHL_Sign	CHL_MIC	TET_Sign	TET_MIC	AXO_Sign	AXO_MIC	AUG2_Sign	AUG2_MIC	CIP_Sign	CIP_MIC	GEN_Sign	GEN_MIC	NAL_Sign	NAL_MIC	XNL_Sign	XNL_MIC	FIS_Sign	FIS_MIC	SXT_Sign	SXT_MIC	AMP_Sign	AMP_MIC	STR_Sign	STR_MIC	Project ID	NCBI_ACCESSION	Genus	Species	tet(A)	tet(B)	tet(C)	qnrVC1	qnrVC6	dfrA1	dfrA6	dfrA31	sul2	blaCARB-20	blaCARB-21	blaCARB-29	blaCARB-30	blaCARB-31	blaCARB-41	blaCARB-44	blaCARB-46
02	=	8	<=	0.12	<=	2	<=	4	<=	0.25	<=	1/0.5	<=	0.015	=	1	<=	0.5	=	0.5	=	32	<=	0.12/2.38	=	4	=	8	PRJNA602537	SAMN28100961	Vibrio	parahaemolyticus														1		1	1
12	=	16	=	0.5	<=	2	<=	4	<=	0.25	<=	1/0.5	<=	0.015	=	4	<=	0.5	<=	0.12	=	256	=	0.5/9.5	>	32+	=	64	PRJNA602537	SAMN28101169	Vibrio	metschnikovii				1	1	1	1	1
16	=	16	<=	0.12	<=	2	<=	4	<=	0.25	<=	1/0.5	<=	0.015	=	1	<=	0.5	<=	0.12	=	256	<=	0.12/2.38	<=	1	=	16	PRJNA602537	SAMN28101170	Vibrio	metschnikovii
17	=	16	<=	0.12	<=	2	<=	4	<=	0.25	<=	1/0.5	=	0.03	=	4	<=	0.5	<=	0.12	>	256+	=	0.5/9.5	<=	1	=	16
21	=	16	=	0.5	<=	2	<=	4	=	64	=	4/2	<=	0.015	=	2	=	1	>	8+	=	64	<=	0.12/2.38	>	32+	=	32
23	<=	0.5	<=	0.12	<=	2	<=	4	<=	0.25	<=	1/0.5	<=	0.015	=	0.5	<=	0.5	<=	0.12	=	32	<=	0.12/2.38	=	32	=	32	PRJNA602537	SAMN28101171	Vibrio	metschnikovii								1
27	=	16	<=	0.12	<=	2	<=	4	<=	0.25	<=	1/0.5	<=	0.015	=		=	1	=	4	<=	16	=	0.5/9.5	=	8	=	32
29	<=	0.5	<=	0.12	<=	2	=	8	<=	0.25	<=	1/0.5	<=	0.015	=	1	<=	0.5	=	0.5	<=	16	<=	0.12/2.38	=	4	=	8
32	=	8	<=	0.12	<=	2	<=	4	<=	0.25	<=	1/0.5	=	0.06	=	2	=	2	=		=	64	=	2/38	>	32+	=	32
33	=	8	<=	0.12	<=	2	<=	4	<=	0.25	<=	1/0.5	=	0.06	=	1	<=	0.5	=	0.5	=	32	<=	0.12/2.38	=	8	=	8
36	<=	0.5	<=	0.12	<=	2	<=	4	=	0.5	<=	1/0.5	<=	0.015	<=	0.25	<=	0.5	=	4	<=	16	<=	0.12/2.38	>	32+	=	8
40	<=	0.5	<=	0.12	<=	2	<=	4	=	0.5	<=	1/0.5	=	0.25	=	1	>	32+	>	8+	<=	16	<=	0.12/2.38	=	32	=	8
47	=	8	<=	0.12	<=	2	<=	4	<=	0.25	<=	1/0.5	<=	0.015	=	0.5	<=	0.5	=	0.5	=	64	<=	0.12/2.38	=	2	=	8
50	=	32	=	1	<=	2	<=	4	=	64	=	2/1	<=	0.015	=	2	<=	0.5	<=	0.12	>	256+	=	4/76	>	32+	=	16
52	=	32	=	0.25	<=	2	<=	4	<=	0.25	<=	1/0.5	=	0.06	=	2	=	1	<=	0.12	>	256+	>	4/76+	>	32+	=	32
54	=	8	<=	0.12	<=	2	=	8	<=	0.25	=	2/1	=	0.06	=	1	<=	0.5	=	1	<=	16	<=	0.12/2.38	=	8	=	16	PRJNA602537	SAMN28100960	Vibrio	parahaemolyticus	1			1	1		1	1						1
57	=	8	=	0.5	<=	2	<=	4	=	1	=	2/1	=	0.12	=	8	=	2	<=	0.12	>	256+	=	4/76	>	32+	=	32	PRJNA602537	SAMN28101172	Vibrio	metschnikovii					1	1
58	=	16	=	1	<=	2	<=	4	<=	0.25	=	2/1	=	0.12	=	2	>	32+	=	0.25	>	256+	<=	0.12/2.38	>	32+	=	32
60	=	16	=	1	<=	2	<=	4	=	2	=	16/8	=	0.12	=	4	=	1	>	8+	>	256+	=	4/76	>	32+	>	64+
64	=	4	<=	0.12	<=	2	<=	4	<=	0.25	<=	1/0.5	=	0.12	=	0.5	=	1	=	0.5	<=	16	<=	0.12/2.38	=	4	=	8
65	=	8	<=	0.12	<=	2	<=	4	<=	0.25	<=	1/0.5	<=	0.015	=	0.5	<=	0.5	<=	0.12	<=	16	<=	0.12/2.38	<=	1	=	8
66	=	8	<=	0.12	<=	2	<=	4	<=	0.25	<=	1/0.5	<=	0.015	=	1	<=	0.5	<=	0.12	=	64	<=	0.12/2.38	<=	1	=	8
67	=	4	<=	0.12	<=	2	<=	4	=	16	<=	1/0.5	<=	0.015	=	2	<=	0.5	>	8+	=	32	<=	0.12/2.38	>	32+	=	16
68	=	4	=	1	<=	2	<=	4	<=	0.25	=	2/1	=	0.12	=	1	<=	0.5	=	0.5	=	128	<=	0.12/2.38	=	16	=	32
71	=	8	=	0.25	<=	2	<=	4	<=	0.25	<=	1/0.5	=	0.06	=	1	<=	0.5	<=	0.12	>	256+	<=	0.12/2.38	<=	1	=	16
76	=	32	=	1	<=	2	<=	4	=	2	=	4/2	=	0.06	=	4	=	1	<=	0.12	>	256+	=	4/76	>	32+	>	64+	PRJNA602537	SAMN28101173	Vibrio	metschnikovii					1	1
82	=	8	=	0.25	<=	2	<=	4	=	16	<=	1/0.5	=	0.06	=	4	<=	0.5	>	8+	=	32	<=	0.12/2.38	>	32+	=	16
85	=	32	=	0.5	<=	2	<=	4	=	32	=	16/8	<=	0.015	=	16	<=	0.5	=	0.25	>	256+	=	0.5/9.5	>	32+	=	32	PRJNA602537	SAMN28101174	Vibrio	metschnikovii
88	=	8	<=	0.12	<=	2	<=	4	<=	0.25	<=	1/0.5	<=	0.015	=	2	<=	0.5	<=	0.12	=	64	<=	0.12/2.38	<=	1	=	16
92	=	8	<=	0.12	<=	2	<=	4	<=	0.25	=	2/1	=	0.06	=	1	=	1	=	0.5	=	256	<=	0.12/2.38	=	16	=	16
102	=	16	=	0.5	<=	2	<=	4	<=	0.25	<=	1/0.5	<=	0.015	=	4	<=	0.5	<=	0.12	<=	16	<=	0.12/2.38	>	32+	=	32	PRJNA602537	SAMN28101175	Vibrio	metschnikovii
108	=	8	<=	0.12	<=	2	<=	4	<=	0.25	<=	1/0.5	=	0.12	=	0.5	=	1	=	0.5	<=	16	<=	0.12/2.38	=	8	=	4	PRJNA602537	SAMN28101337	Vibrio	alginolyticus					1
109	=	8	=	0.25	<=	2	<=	4	<=	0.25	=	2/1	=	0.06	=	0.5	<=	0.5	=	0.25	<=	16	<=	0.12/2.38	=	16	=	4
114	=	8	=	0.25	=	8	=	8	<=	0.25	=	4/2	<=	0.015	=	1	<=	0.5	<=	0.12	>	256+	=	0.5/9.5	=	2	=	64	PRJNA602537	SAMN28100972	Vibrio	cholerae	1								1
116	=	16	=	0.25	<=	2	<=	4	<=	0.25	=	2/1	=	0.06	=	1	<=	0.5	=	1	=	256	=	1/19	=	16	=	16	PRJNA602537	SAMN28100962	Vibrio	parahaemolyticus															1
121	=	1	<=	0.12	=	4	<=	4	=	8	<=	1/0.5	<=	0.015	<=	0.25	<=	0.5	=		<=	16	<=	0.12/2.38	<=	1	<=	2
125	=	8	=	0.25	<=	2	<=	4	<=	0.25	=	4/2	<=	0.015	=	0.5	<=	0.5	<=	0.12	=	64	<=	0.12/2.38	=	2	=	16
129	=	16	<=	0.12	<=	2	<=	4	<=	0.25	<=	1/0.5	<=	0.015	=	4	<=	0.5	<=	0.12	=	256	=	0.5/9.5	>	32+	=	32	PRJNA602537	SAMN28101176	Vibrio	metschnikovii
131	=	4	<=	0.12	<=	2	<=	4	=	8	<=	1/0.5	<=	0.015	=	4	<=	0.5	=	4	=	32	<=	0.12/2.38	=	32	=	8
134	<=	0.5	<=	0.12	<=	2	<=	4	<=	0.25	<=	1/0.5	=	0.06	=	0.5	=	16	<=	0.12	<=	16	<=	0.12/2.38	>	32+	=	16	PRJNA602537	SAMN28101177	Vibrio	metschnikovii
135	<=	0.5	<=	0.12	=	4	<=	4	<=	0.25	<=	1/0.5	<=	0.015	=	2	<=	0.5	<=	0.12	=	128	<=	0.12/2.38	>	32+	=	32	PRJNA602537	SAMN28101178	Vibrio	metschnikovii					1
140	=	8	=	0.25	<=	2	<=	4	<=	0.25	=	2/1	<=	0.015	=	0.5	<=	0.5	<=	0.12	=	64	<=	0.12/2.38	=	2	=	16
141	=	4	<=	0.12	<=	2	=	16	<=	0.25	<=	1/0.5	<=	0.015	=	0.5	<=	0.5	=	0.5	<=	16	<=	0.12/2.38	=	8	=	8
142	=	8	<=	0.12	<=	2	<=	4	<=	0.25	<=	1/0.5	=	0.06	=	1	<=	0.5	=	1	=	32	<=	0.12/2.38	=	4	=	16
149	=	16	=	0.5	<=	2	<=	4	<=	0.25	<=	1/0.5	=	0.12	=	2	=	32	<=	0.12	=	256	<=	0.12/2.38	>	32+	=	32	PRJNA602537	SAMN28101179	Vibrio	metschnikovii
159	<=	0.5	<=	0.12	<=	2	<=	4	<=	0.25	<=	1/0.5	<=	0.015	<=	0.25	<=	0.5	<=	0.12	<=	16	<=	0.12/2.38	=	4	<=	2	PRJNA602537	SAMN28101340	Vibrio	fluvialis
164	<=	0.5	=	1	=	4	<=	4	<=	0.25	<=	1/0.5	<=	0.015	<=	0.25	=	16	<=	0.12	>	256+	=	2/38	<=	1	=	4
165	=	8	<=	0.12	<=	2	<=	4	<=	0.25	<=	1/0.5	=	0.03	=	0.5	<=	0.5	=	0.5	<=	16	<=	0.12/2.38	=	2	=	8
166	=	16	=	0.25	<=	2	<=	4	<=	0.25	<=	1/0.5	<=	0.015	=	2	<=	0.5	<=	0.12	=	256	=	0.5/9.5	<=	1	=	32
167	=	8	<=	0.12	<=	2	<=	4	<=	0.25	<=	1/0.5	<=	0.015	=	1	<=	0.5	=	0.5	=	128	<=	0.12/2.38	=	8	=	8
177	=	8	<=	0.12	<=	2	<=	4	<=	0.25	<=	1/0.5	<=	0.015	=	2	<=	0.5	<=	0.12	<=	16	<=	0.12/2.38	>	32+	=	16
178	>	32+	=	1	<=	2	<=	4	<=	0.25	<=	1/0.5	<=	0.015	=	4	<=	0.5	<=	0.12	=	256	<=	0.12/2.38	>	32+	=	32	PRJNA602537	SAMN28101180	Vibrio	metschnikovii
179	>	32+	=	1	<=	2	<=	4	<=	0.25	<=	1/0.5	<=	0.015	=	2	<=	0.5	<=	0.12	=	128	<=	0.12/2.38	>	32+	=	32
180	=	8	<=	0.12	<=	2	<=	4	<=	0.25	<=	1/0.5	<=	0.015	=	4	<=	0.5	<=	0.12	=	256	<=	0.12/2.38	>	32+	=	32
183	=	16	=	0.25	<=	2	<=	4	<=	0.25	=	4/2	=	0.12	=	1	<=	0.5	=	0.5	=	32	<=	0.12/2.38	=	8	=	16
191	=	8	=	0.25	<=	2	<=	4	<=	0.25	<=	1/0.5	<=	0.015	=	4	<=	0.5	<=	0.12	=	256	<=	0.12/2.38	>	32+	=	32	PRJNA602537	SAMN28101181	Vibrio	metschnikovii
192	=	8	=	0.5	<=	2	<=	4	<=	0.25	=	8/4	<=	0.015	=	4	<=	0.5	<=	0.12	>	256+	<=	0.12/2.38	>	32+	=	64	PRJNA602537	SAMN28101182	Vibrio	metschnikovii
193	=	32	=	0.5	<=	2	<=	4	=	32	=	16/8	=	0.06	=	4	>	32+	>	8+	>	256+	<=	0.12/2.38	>	32+	=	16
196	=	32	=	1	<=	2	<=	4	<=	0.25	<=	1/0.5	=	0.06	=	4	=	16	<=	0.12	=	32	<=	0.12/2.38	>	32+	=	16
200	=	8	<=	0.12	<=	2	<=	4	<=	0.25	<=	1/0.5	<=	0.015	=	2	<=	0.5	<=	0.12	>	256+	<=	0.12/2.38	<=	1	=	32
202	=	16	=	0.25	<=	2	<=	4	<=	0.25	<=	1/0.5	=	0.12	=	4	=	1	<=	0.12	=	32	=	0.25/4.75	>	32+	>	64+	PRJNA602537	SAMN28101183	Vibrio	metschnikovii				1	1		1
205	=	8	<=	0.12	<=	2	<=	4	<=	0.25	=	2/1	=	0.12	=	1	<=	0.5	=	0.5	=	64	<=	0.12/2.38	>	32+	=	16	PRJNA602537	SAMN28100965	Vibrio	parahaemolyticus												1
207	=	4	<=	0.12	<=	2	<=	4	<=	0.25	<=	1/0.5	=	0.12	=	1	=	1	=	0.5	<=	16	<=	0.12/2.38	=	16	=	8	PRJNA602537	SAMN28101338	Vibrio	alginolyticus
208	=	8	<=	0.12	<=	2	<=	4	<=	0.25	<=	1/0.5	<=	0.015	=	0.5	<=	0.5	=	0.5	=	64	<=	0.12/2.38	=	8	=	8	PRJNA602537	SAMN28100967	Vibrio	parahaemolyticus		1									1		1
211	=	2	<=	0.12	<=	2	<=	4	<=	0.25	<=	1/0.5	=	0.06	=	0.5	<=	0.5	<=	0.12	<=	16	=	0.5/9.5	<=	1	<=	2
212	=	8	<=	0.12	<=	2	<=	4	<=	0.25	<=	1/0.5	<=	0.015	=	0.5	<=	0.5	<=	0.12	<=	16	<=	0.12/2.38	<=	1	=	8
218	=	16	=	0.5	<=	2	<=	4	<=	0.25	=	2/1	=	0.06	=	4	=	8	<=	0.12	=	256	<=	0.12/2.38	>	32+	=	16
220	=	16	=	0.25	<=	2	<=	4	=	8	<=	1/0.5	<=	0.015	<=	0.25	<=	0.5	<=	0.12	=	64	<=	0.12/2.38	=	4	=	4
227	=	8	<=	0.12	=	4	=	16	=	32	=	2/1	=	0.06	=	1	<=	0.5	>	8+	>	256+	>	4/76+	>	32+	>	64+	PRJNA602537	SAMN28100966	Vibrio	parahaemolyticus		1	1	1				1	1			1			1
228	=	8	<=	0.12	<=	2	=	16	<=	0.25	<=	1/0.5	=	0.03	=	2	=	16	<=	0.12	=	64	<=	0.12/2.38	>	32+	=	32
229	=	8	<=	0.12	<=	2	<=	4	<=	0.25	<=	1/0.5	<=	0.015	=	1	<=	0.5	=	0.5	=	32	<=	0.12/2.38	=	8	=	8	PRJNA602537	SAMN28100963	Vibrio	parahaemolyticus											1		1
230	=	8	<=	0.12	<=	2	<=	4	<=	0.25	<=	1/0.5	=	0.06	=	0.5	<=	0.5	=	0.5	=	32	<=	0.12/2.38	=	2	=	8
232	=	4	=	0.25	<=	2	<=	4	<=	0.25	=	2/1	=	1	=	1	>	32+	<=	0.12	=	256	<=	0.12/2.38	=	2	=	16
235	=	8	<=	0.12	<=	2	<=	4	<=	0.25	<=	1/0.5	=	0.03	=	1	<=	0.5	=	1	=	32	<=	0.12/2.38	=	4	=	8
239	=	16	=	0.25	<=	2	<=	4	<=	0.25	<=	1/0.5	<=	0.015	=	2	<=	0.5	<=	0.12	=	128	<=	0.12/2.38	<=	1	=	32
242	=	8	<=	0.12	<=	2	=	32	<=	0.25	<=	1/0.5	=	0.06	=	1	<=	0.5	=	1	=	64	<=	0.12/2.38	=	8	=	16
244	=	8	=	0.25	<=	2	<=	4	<=	0.25	<=	1/0.5	=	0.03	<=	0.25	<=	0.5	=	0.5	=	32	<=	0.12/2.38	=	4	=	4
245	=	1	<=	0.12	<=	2	<=	4	<=	0.25	<=	1/0.5	<=	0.015	<=	0.25	<=	0.5	<=	0.12	<=	16	<=	0.12/2.38	=	4	=	8
247	=	16	=	0.25	<=	2	<=	4	<=	0.25	<=	1/0.5	<=	0.015	=	1	<=	0.5	<=	0.12	=	256	=	2/38	=	32	=	16	PRJNA602537	SAMN28101184	Vibrio	metschnikovii					1		1	1
252	=	4	<=	0.12	<=	2	=	32	<=	0.25	<=	1/0.5	=	2	=	0.5	>	32+	=	0.5	>	256+	=	1/19	=	4	=	16	PRJNA602537	SAMN28100964	Vibrio	parahaemolyticus									1		1
254	=	16	=	1	<=	2	<=	4	<=	0.25	=	2/1	<=	0.015	=	2	<=	0.5	<=	0.12	>	256+	=	0.5/9.5	=	4	=	32
255	=	4	<=	0.12	<=	2	<=	4	<=	0.25	<=	1/0.5	=	0.06	=	0.5	<=	0.5	=	0.25	=	64	<=	0.12/2.38	=	4	=	8
257	=	8	=	0.25	<=	2	<=	4	<=	0.25	=	2/1	=	0.12	=	0.5	<=	0.5	=	0.5	=	128	<=	0.12/2.38	=	16	=	8
262	=	16	<=	0.12	<=	2	=	16	<=	0.25	=	4/2	=	0.03	=	1	<=	0.5	<=	0.12	=	128	<=	0.12/2.38	=	2	=	16	PRJNA602537	SAMN28100973	Vibrio	cholerae
267	=	16	=	1	<=	2	<=	4	<=	0.25	=	2/1	<=	0.015	=	1	<=	0.5	<=	0.12	>	256+	<=	0.12/2.38	>	32+	=	16
269	=	16	<=	0.12	<=	2	<=	4	<=	0.25	<=	1/0.5	<=	0.015	=	1	<=	0.5	<=	0.12	=	256	<=	0.12/2.38	<=	1	=	16	PRJNA602537	SAMN28101186	Vibrio	metschnikovii
270	=	16	=	1	<=	2	<=	4	<=	0.25	<=	1/0.5	<=	0.015	=	2	<=	0.5	<=	0.12	>	256+	<=	0.12/2.38	>	32+	=	32	PRJNA602537	SAMN28101185	Vibrio	metschnikovii
271	=	8	<=	0.12	<=	2	<=	4	<=	0.25	=	4/2	=	0.03	=	0.5	<=	0.5	=	0.5	=	32	<=	0.12/2.38	>	32+	=	8
274	=	8	=	0.25	<=	2	<=	4	<=	0.25	=	4/2	<=	0.015	=	0.5	<=	0.5	<=	0.12	=	64	<=	0.12/2.38	=	2	=	16
290	=	16	<=	0.12	<=	2	<=	4	<=	0.25	<=	1/0.5	=	0.06	<=	0.25	<=	0.5	=	0.5	=	256	<=	0.12/2.38	=	8	=	4
295	=	8	<=	0.12	<=	2	<=	4	<=	0.25	<=	1/0.5	<=	0.015	=	1	<=	0.5	<=	0.12	>	256+	<=	0.12/2.38	=	8	=	32	PRJNA602537	SAMN28101187	Vibrio	metschnikovii
299	=	16	=	0.5	<=	2	<=	4	<=	0.25	<=	1/0.5	<=	0.015	=	1	<=	0.5	<=	0.12	>	256+	<=	0.12/2.38	>	32+	=	16
300	=	4	<=	0.12	<=	2	<=	4	<=	0.25	<=	1/0.5	<=	0.015	=	0.5	<=	0.5	=	0.25	<=	16	<=	0.12/2.38	=	4	=	4
301	=	8	<=	0.12	<=	2	<=	4	<=	0.25	<=	1/0.5	=	0.06	=	4	<=	0.5	=	0.5	>	256+	<=	0.12/2.38	=	16	=	16
308	=	16	=	1	<=	2	<=	4	<=	0.25	<=	1/0.5	=	0.06	=	2	=	1	<=	0.12	=	64	<=	0.12/2.38	>	32+	=	16
309	=	8	<=	0.12	<=	2	<=	4	<=	0.25	<=	1/0.5	=	0.12	=	1	<=	0.5	=	0.5	=	64	<=	0.12/2.38	=	8	=	8
310	=	16	=	0.5	<=	2	<=	4	<=	0.25	<=	1/0.5	=	0.06	=	2	=	32	=	0.25	=	128	<=	0.12/2.38	>	32+	=	32	PRJNA602537	SAMN28101188	Vibrio	metschnikovii
320	=	8	=	0.25	<=	2	<=	4	<=	0.25	<=	1/0.5	<=	0.015	=	2	<=	0.5	<=	0.12	>	256+	<=	0.12/2.38	>	32+	=	32	PRJNA602537	SAMN28101189	Vibrio	metschnikovii
326	=	16	=	0.5	<=	2	<=	4	<=	0.25	=	2/1	<=	0.015	=	2	<=	0.5	<=	0.12	>	256+	<=	0.12/2.38	>	32+	=	32	PRJNA602537	SAMN28101190	Vibrio	metschnikovii
328	=	16	<=	0.12	<=	2	<=	4	<=	0.25	<=	1/0.5	<=	0.015	=	2	<=	0.5	<=	0.12	=	64	<=	0.12/2.38	=	32	=	16	PRJNA602537	SAMN28101191	Vibrio	metschnikovii
333	=	4	<=	0.12	<=	2	<=	4	<=	0.25	<=	1/0.5	=	0.03	=	0.5	<=	0.5	=	0.5	=	64	<=	0.12/2.38	=	4	=	8	PRJNA602537	SAMN28100968	Vibrio	parahaemolyticus											1
346	=	8	<=	0.12	<=	2	<=	4	<=	0.25	<=	1/0.5	<=	0.015	=	1	<=	0.5	=	0.5	=	32	<=	0.12/2.38	=	4	=	8
347	<=	0.5	<=	0.12	<=	2	<=	4	<=	0.25	<=	1/0.5	<=	0.015	<=	0.25	<=	0.5	=	0.25	<=	16	<=	0.12/2.38	=	2	=	8	PRJNA602537	SAMN28100969	Vibrio	parahaemolyticus
348	<=	0.5	<=	0.12	<=	2	<=	4	<=	0.25	<=	1/0.5	<=	0.015	=	0.5	<=	0.5	=	0.5	=	32	<=	0.12/2.38	=	4	=	16	PRJNA602537	SAMN28100970	Vibrio	parahaemolyticus
349	=	4	<=	0.12	<=	2	<=	4	<=	0.25	<=	1/0.5	<=	0.015	=	0.5	<=	0.5	=	0.25	=	32	<=	0.12/2.38	=	4	=	8	PRJNA602537	SAMN28100971	Vibrio	parahaemolyticus
354	=	8	<=	0.12	<=	2	<=	4	<=	0.25	<=	1/0.5	<=	0.015	=	1	<=	0.5	=	1	<=	16	<=	0.12/2.38	=	4	=	16
366	=	4	<=	0.12	<=	2	<=	4	<=	0.25	<=	1/0.5	=	0.03	<=	0.25	<=	0.5	<=	0.12	<=	16	<=	0.12/2.38	<=	1	=	8	PRJNA602537	SAMN28101339	Vibrio	alginolyticus
374	=	16	<=	0.12	<=	2	<=	4	<=	0.25	<=	1/0.5	=	0.06	=	1	<=	0.5	=	0.5	=	32	<=	0.12/2.38	=	4	=	16
377	=	4	<=	0.12	<=	2	=	16	<=	0.25	<=	1/0.5	<=	0.015	=	1	<=	0.5	=	0.5	=	32	<=	0.12/2.38	=	4	=	16
389	=	16	<=	0.12	<=	2	<=	4	<=	0.25	<=	1/0.5	<=	0.015	=	2	<=	0.5	<=	0.12	=	256	<=	0.12/2.38	>	32+	=	32	PRJNA602537	SAMN28101192	Vibrio	metschnikovii
[truncated: 10 more columns]
